# Supplementary material for: A Review of the Scale and Sustainability of the Consumption and Trade of Anuran Species in Africa
Source: Ecol Evol. 2026 Feb 27;16(3):e73148. doi: 10.1002/ece3.73148 (PMC12949087; doi:10.1002/ece3.73148)
Supplement: Supplementary file 2 — Data S2: Results of search strings obtained from each directory. [file ECE3-16-e73148-s001.xlsx]

## Sheet: Sheet1
Search Terms	Directory	Number of entries	Document Title for full unrestricted text within first 150	Country/Countries of focus	Reference	Repeated?
("frogmeat*" OR "frog meat*" OR "frog consumption*" OR "frog use")	Google Scholar	1280	Frog Consumption Pattern in Ibadan, Nigeria	Nigeria	Akinyemi, A. F., & Efenakpo , D. O. (2015). Frog Consumption Pattern in Ibadan, Nigeria. Journal for Studies in Management and Planning, 1(3), 522–531.	Yes
			Assessment of frog meat utilisation in Ibadan, Oyo State, Nigeria	Nigeria	Efenakpo, O. D., Ijeoma, H. M., & Eniang, E. A. (2015). Assessment of Frog Meat Trade and Nutritional Composition of Selected Anura Species In Ibadan, Nigeria. PAT, 11(2), 203–218.	Yes
			Status of harvesting, consumption and wild stocks of the edible frog Hoplobatrachus occipitalis (Günther, 1858) in the city of Daloa (Côte d'Ivoire)	Côte d’Ivoire	Keita, G., Assemian, N., & Zadou, Z. (2022). Status of harvesting, consumption and wild stocks of the edible frog Hoplobatrachus occipitalis (Günther, 1858) in the city of Daloa (Côte d’Ivoire). Journal of Entomology and Zoology Studies, 10(2), 190–196. https://doi.org/10.22271/j.ento.2022.v10.i2c.8986	Yes
			Assessment of frog meat trade and nutritional composition of selected anura species in Ibadan, Nigeria	Nigeria	Efenakpo, O. D., Ijeoma, H. M., & Eniang, E. A. (2015). Assessment of Frog Meat Trade and Nutritional Composition of Selected Anura Species In Ibadan, Nigeria. PAT, 11(2), 203–218.	Yes
			Microbiological quality of Hoplobatrachus occipitalis (Amphibia, Anura) used as meat	Nigeria	Salome Ibietela, D., & Amuzie, C. C. (2017). Microbiological quality of Hoplobatrachus occipitalis (Amphibia, Anura) used as meat. International Journal of Current Microbiology and Applied Sciences, 6(6), 3192–3200. https://doi.org/10.20546/ijcmas.2017.606.376	No
			Gears and Modes of Exploitation of Edible Frogs in the Peri-Urban Localities of Man, Côte d'Ivoire	Côte d’Ivoire	Casimir, B. Y., Faustin, Z. B. Z., Norbert, K. K., & Adjehi, D. (2022). Gears and modes of exploitation of edible frogs in the peri-urban localities of man, Côte d’Ivoire. Asian Research Journal of Agriculture, 15(4), 238–244. https://doi.org/10.9734/arja/2022/v15i4374	Yes
			Edible amphibian species: local knowledge of their consumption in southwest Nigeria and their nutritional value	Nigeria	Onadeko, A. B., Egonmwan , R. I., & Saliu , J. K. (2011). Edible amphibian species: local knowledge of their consumption in southwest Nigeria and their nutritional value. West African Journal of Applied Ecology, 19, 67–76.	Yes
			Microbial diversity, nutritional value and antioxidant activity of the edible giant African bullfrog (Pyxicephalus adspersus Tschudi, 1838) meat from Oshana region of Namibia	Namibia	Hatutale, M. N. (2022). Microbial diversity, nutritional value and antioxidant activity of the edible giant African bullfrog (Pyxicephalus adspersus Tschudi, 1838) meat from Oshana region of Namibia (pp. 1–73) [Masters].	No
			Evaluation of the microbiological and nutritional quality of dried frogs marketed in Man (Côte d’Ivoire).	Côte d’Ivoire	Koffi Affoué , C., Kone , M. B., Sylla , A., & Koffi-Nevry , R. (2022). Evaluation of the microbiological and nutritional quality of dried frogs marketed in Man (Côte d’Ivoire). GSC Biological and Pharmaceutical Sciences, 21(1), 067–073. https://doi.org/10.30574/gscbps.2022.21.1.0381	No
			Prevalence, serotype and presence of invasion gene in Salmonella isolated from frog meat obtained from western region of Côte d’Ivoire	Côte d’Ivoire	Dadié, A., Blé, Y. C., Nadège, K.-N., Fantodji , A., & Djè, K. M. (2017). Prevalence, serotype and presence of invasion gene in Salmonella isolated from frog meat obtained from western region of Côte d’Ivoire. International Journal of Applied Microbiology and Biotechnology Research, 5, 75–81.	Yes
			Consumption, proximate and mineral composition of edible frog Hoplobatrachus occipitalis from Midwest areas of Côte D’Ivoire	Côte d’Ivoire	Blé, Y. C., Yobouet, B. A., & Dadié, A. (2016). Consumption, proximate and mineral composition of edible frog Hoplobatrachus occipitalis from Midwest areas of Côte D’Ivoire. African Journal of Science and Research, 5(3), 16–20.	No
			Consumer attitudes to edible frog (Rana esculenta) meat in Sokoto Metropolis, Sokoto State, north-western Nigeria	Nigeria	Sanusi , A. Z., Yusuf , A., Jibir, M., Danmusa , A. M., & Ribah , M. I. (2016). Consumer attitudes to edible frog (Rana esculenta) meat in Sokoto Metropolis, Sokoto State, north-western Nigeria. International Journal of Scientific & Engineering Research, 7(6), 799–802.	No
	Google Web Engine	169000	Demand Analysis for Frog Meat in Ondo State, Nigeria	Nigeria	Omoniyi, L. O., Ajibola , M. E., & Bifarin, J. O. (2012). Demand Analysis for Frog Meat in Ondo State, Nigeria. Global Journal of Science Frontier Research Agriculture & Biology, 12(3), 9–11.	No
			Assessing the Dimensions of Frog Meat Consumption and Trade in Ghana.	Ghana	Howard, H. A. (2013). Assessing the Dimensions of Frog Meat Consumption and Trade in Ghana. In The Rufford Small Grants Foundation. The Rufford Small Grants Foundation. https://ruffordorg.s3.amazonaws.com/media/project_reports/11722-1%20Final%20Report.pdf	No
			Assessment of frog meat utilisation in Ibadan, Oyo State, Nigeria	Nigeria	Efenakpo , O. D., Ayodele , I. A., & Ijeomah, H. M. (2016). Assessment of frog meat utilisation in Ibadan, Oyo state, Nigeria. Journal of Research in Forestry, Wildlife & Environment, 8(3), 31–43.	Yes
	SCOPUS	109	Why the Anufo do not eat frogmeat: The importance of taboo-making for development work	Côte d’Ivoire	Kirby, J. P. (1987). Why the Anufo do not eat frogmeat: The importance of taboo-making for development work. African Affairs, 86(342), 59–72. https://doi.org/10.1093/oxfordjournals.afraf.a097880	No
			The bushmeat trade in northern Ghana: market dynamics, drivers of trade and implications for conservation	Ghana	Sackey, H. N. K., McNamara, J., Milner-Gulland, E. J., & Ntiamoa-Baidu, Y. (2022). The bushmeat trade in northern Ghana: market dynamics, drivers of trade and implications for conservation. Oryx, 57(2), 1–12. https://doi.org/10.1017/s0030605322000096	Yes
("frog" OR "amphibian") AND (trade OR export OR commercial trade)	Google Scholar	173000	Rapid Response to Evaluate the Presence of Amphibian Chytrid Fungus (Batrachochytrium dendrobatidis) and Ranavirus in Wild Amphibian Populations in Madagascar	Madagascar	Kolby, J. E., Smith, K. M., Ramirez, S. D., Rabemananjara, F., Pessier, A. P., Brunner, J. L., Goldberg, C. S., Berger, L., & Skerratt, L. F. (2015). Rapid Response to Evaluate the Presence of Amphibian Chytrid Fungus (Batrachochytrium dendrobatidis) and Ranavirus in Wild Amphibian Populations in Madagascar. PLOS ONE, 10(6), e0125330. https://doi.org/10.1371/journal.pone.0125330	No
			Assessment of Frog Meat Trade and Nutritional Composition of Selected Anura Species In Ibadan, Nigeria	Nigeria	Efenakpo, O. D., Ijeoma, H. M., & Eniang, E. A. (2015). Assessment of Frog Meat Trade and Nutritional Composition of Selected Anura Species In Ibadan, Nigeria. PAT, 11(2), 203–218.	Yes
			Economics of captive breeding applied to the conservation of selected amphibian and reptile species from Madagascar	Madagascar	Mattioli, F., Gili, C., & Andreone, F. (2006). Economics of captive breeding applied to the conservation of selected amphibian and reptile species from Madagascar. Natura - Soc. It. Sci. Nat. Museo Civ. Stor. Nat. Milano, 95(2). https://doi.org/67-80	No
	Google Web Engine	110000000	Is the international frog legs trade a potential vector for deadly amphibian pathogens?	Global	Gratwicke, B., Evans, M. J., Jenkins, P. T., Kusrini, M. D., Moore, R. D., Sevin, J., & Wildt, D. E. (2010). Is the international frog legs trade a potential vector for deadly amphibian pathogens? Frontiers in Ecology and the Environment, 8(8), 438–442. https://doi.org/10.1890/090111	No
			Gaps in global wildlife trade monitoring leave amphibians vulnerable	Global	Hughes, A. C., Marshall, B. M., & Strine, C. T. (2021). Gaps in global wildlife trade monitoring leave amphibians vulnerable. ELife, 10, e70086. https://doi.org/10.7554/eLife.70086	No
			The bushmeat trade in northern Ghana: market dynamics, drivers of trade and implications for conservation	Ghana	Sackey, H. N. K., McNamara, J., Milner-Gulland, E. J., & Ntiamoa-Baidu, Y. (2022). The bushmeat trade in northern Ghana: market dynamics, drivers of trade and implications for conservation. Oryx, 57(2), 1–12. https://doi.org/10.1017/s0030605322000096	Yes
	SCOPUS	985	Use of native animals by local communities in Madagascar	Madagascar	Robinson, J., Raharimalala, J., Bicknell, J., John, F. S., Griffiths, R., Razafimanahaka, J., & Gardner, C. (2022). Use of native animals by local communities in Madagascar. Environmental Challenges, 8, 100577. https://doi.org/10.1016/j.envc.2022.100577	No
			Madagascar: An amphibian hotspot and the conservation of the Harlequin Mantella Frog	Madagascar	Edmonds, D., Andreone, F., & Crottini, A. (2022). Madagascar: An amphibian hotspot and the conservation of the Harlequin Mantella Frog. Elsevier EBooks, 1, 260–268. https://doi.org/10.1016/b978-0-12-821139-7.00063-5	No
			World’s oddest toads: Xenopus pregnancy tests and animal commodities in “capitalist ruins”	Global	Lynn, D. (2021). World’s oddest toads: Xenopus pregnancy tests and animal commodities in “capitalist ruins.” Capitalism Nature Socialism, 33(2), 1–17. https://doi.org/10.1080/10455752.2021.2005109	No
			Live wild animal exports to supply the exotic pet trade: A case study from Togo using publicly available social media data	Togo	Harrington, L. A., Auliya, M., Eckman, H., Harrington, A. P., Macdonald, D. W., & D’Cruze, N. (2021). Live wild animal exports to supply the exotic pet trade: A case study from Togo using publicly available social media data. Conservation Science and Practice, 3(7). https://doi.org/10.1111/csp2.430	No
			Malagasy Amphibian Wildlife Trade Revisited: Improving Management Knowledge of the Trade	Madagascar	Carpenter, A. I., & Andreone, F. (2023). Malagasy amphibian wildlife trade revisited: Improving management knowledge of the trade. Animals, 13(14), 2324–2324. https://doi.org/10.3390/ani13142324	No
("frog" OR "frogs") AND ("traditional medicine" OR "medicine")	Google Scholar	510000	Frog Consumption Pattern in Ibadan, Nigeria	Nigeria	Akinyemi, A. F., & Efenakpo , D. O. (2015). Frog Consumption Pattern in Ibadan, Nigeria. Journal for Studies in Management and Planning, 1(3), 522–531.	Yes
			Barcoding and traditional health practitioner perspectives are informative to monitor and conserve frogs and reptiles traded for traditional medicine in urban South Africa	South Africa	Phaka, F. M., Netherlands, E. C., Steenberge, M. V., Verheyen, E., Sonet, G., Hugé, J., Preez, L. D., & Vanhove, M. P. M. (2022). Barcoding and traditional health practitioner perspectives are informative to monitor and conserve frogs and reptiles traded for traditional medicine in urban South Africa. Authorea, 1–21. https://doi.org/10.22541/au.166487945.53921162/v1	No
			(Un)sustainable use of frogs in West Africa and resulting consequences for the ecosystem	Benin, Burkina Faso, Nigeria	Mohneke, M. (2011). (Un)sustainable use of frogs in West Africa and resulting consequences for the ecosystem [PhD]. https://d-nb.info/101501710X/34	Yes
	Google Web Engine	18000000	Herpetofauna used in traditional folk medicine: Conservation implications	Global	Alves R. R. N., Vieira W. L. S., Santana G. G., Vieira K. S., Montenegro P. F. G. P. (2012). Herpetofauna Used in Traditional Folk Medicine: Conservation Implications. Animals in Traditional Folk Medicine 109–33. doi: 10.1007/978-3-642-29026-8_7. PMCID: PMC7123210.	No
	SCOPUS	753	Use of native animals by local communities in Madagascar	Madagascar	Robinson, J., Raharimalala, J., Bicknell, J., John, F. S., Griffiths, R., Razafimanahaka, J., & Gardner, C. (2022). Use of native animals by local communities in Madagascar. Environmental Challenges, 8, 100577. https://doi.org/10.1016/j.envc.2022.100577	No
("Unsustainable use" OR "harvesting" OR "exploitation") AND ("frogs")	Google Scholar	65800	(Un)sustainable use of frogs in West Africa and resulting consequences for the ecosystem	Benin, Burkina Faso, Nigeria	Mohneke, M. (2011). (Un)sustainable use of frogs in West Africa and resulting consequences for the ecosystem [PhD]. https://d-nb.info/101501710X/34	Yes
			Frog Consumption Pattern in Ibadan, Nigeria	Nigeria	Akinyemi, A. F., & Efenakpo , D. O. (2015). Frog Consumption Pattern in Ibadan, Nigeria. Journal for Studies in Management and Planning, 1(3), 522–531.	Yes
			Malagasy poison frogs in the pet trade: a survey of levels of exploitation of species in the genus Mantella	Madagascar	Rabemananjara, F. C. E., Raminosoa, N. R., Ramilijaona, O. R., Rakotondravony, D., Andreone, F., Bora, P., Carpenter, A. I., Glaw, F., Razafindrabe, T., Vallan, D., Vieites, D. R., & Vences, M. (2008). Malagasy poison frogs in the pet trade: A survey of levels of exploitation of species in the genus Mantella. Monografie Del Museo Regionale Di Scienze Naturali Di Torino, 277–300.	Yes
			Rapid assessments of population sizes in ten species of Malagasy poison frogs, genus Mantella	Madagascar	Rabemananjara, F. C. E., Bora, P., Razafindrabe, T. J., Randriamitso, E., Ramilijaona, O. R., Raminosoa, N. R., Rakotondravony, D., Vieites, D. R., & Vences, M. (2008). Rapid assessments of population sizes in ten species of Malagasy poison frogs, genus Mantella. Monografie Del Museo Regionale Di Scienze Naturali Di Torino, 253–264.	No
			Exploitation of Frogs in the Ouémé Valley in Benin Republic (West-Africa)	Benin	Gansa, H. A. C., Agadjihouèdé, H., & Hounkanrin, M. B. (2021). Exploitation of frogs in the Ouémé Valley in Benin Republic (West-Africa). International Journal of Sciences: Basic and Applied Research , 59(1), 49–62.	Yes
			Gears and Modes of Exploitation of Edible Frogs in the Peri-Urban Localities of Man, Côte d'Ivoire	Côte d’Ivoire	Casimir, B. Y., Faustin, Z. B. Z., Norbert, K. K., & Adjehi, D. (2022). Gears and modes of exploitation of edible frogs in the peri-urban localities of man, Côte d’Ivoire. Asian Research Journal of Agriculture, 15(4), 238–244. https://doi.org/10.9734/arja/2022/v15i4374	Yes
			Edible amphibian species: local knowledge of their consumption in southwest Nigeria and their nutritional value	Nigeria	Onadeko, A. B., Egonmwan , R. I., & Saliu , J. K. (2011). Edible amphibian species: local knowledge of their consumption in southwest Nigeria and their nutritional value. West African Journal of Applied Ecology, 19, 67–76.	Yes
			The harvest of endemic amphibians for food in eastern Madagascar	Madagascar	Jenkins, R. K. B., Rabearivelo, A., Andre, C. T. C. W. M., Randrianavelona, R., & Randrianantoandro, J. C. (2009). The harvest of endemic amphibians for food in eastern Madagascar. Tropical Conservation Science , 2(1), 25–33.	Yes
	Google Web Engine	4080000	Exploitation of Frogs in the Ouémé Valley in Benin Republic (West-Africa)	Benin	Gansa, H. A. C., Agadjihouèdé, H., & Hounkanrin, M. B. (2021). Exploitation of frogs in the Ouémé Valley in Benin Republic (West-Africa). International Journal of Sciences: Basic and Applied Research , 59(1), 49–62.	Yes
			Gears and Modes of Exploitation of Edible Frogs in the Peri-Urban Localities of Man, Côte d'Ivoire	Côte d’Ivoire	Casimir, B. Y., Faustin, Z. B. Z., Norbert, K. K., & Adjehi, D. (2022). Gears and modes of exploitation of edible frogs in the peri-urban localities of man, Côte d’Ivoire. Asian Research Journal of Agriculture, 15(4), 238–244. https://doi.org/10.9734/arja/2022/v15i4374	Yes
			Status of harvesting, consumption and wild stocks of the edible frog Hoplobatrachus occipitalis (Günther, 1858) in the city of Daloa (Côte d'Ivoire)	Côte d’Ivoire	Keita, G., Assemian, N., & Zadou, Z. (2022). Status of harvesting, consumption and wild stocks of the edible frog Hoplobatrachus occipitalis (Günther, 1858) in the city of Daloa (Côte d’Ivoire). Journal of Entomology and Zoology Studies, 10(2), 190–196. https://doi.org/10.22271/j.ento.2022.v10.i2c.8986	Yes
			Edible amphibian species: local knowledge of their consumption in southwest Nigeria and their nutritional value	Nigeria	Onadeko, A. B., Egonmwan , R. I., & Saliu , J. K. (2011). Edible amphibian species: local knowledge of their consumption in southwest Nigeria and their nutritional value. West African Journal of Applied Ecology, 19, 67–76.	Yes
			(Un)sustainable use of frogs in West Africa and resulting consequences for the ecosystem	Benin, Burkina Faso, Nigeria	Mohneke, M. (2011). (Un)sustainable use of frogs in West Africa and resulting consequences for the ecosystem [PhD]. https://d-nb.info/101501710X/34	Yes
			Exploitation of frogs - A review with a focus on West Africa	West Africa	Mohneke, M., Onadeko , A. B., & Rödel , M.-O. (2009). Exploitation of frogs - A review with a focus on West Africa. Salamandra , 45(4), 193–202.	Yes
	SCOPUS	273				No
Amphibian	WILDMEAT	12	Exploitation of frogs - A review with a focus on West Africa	West Africa	Mohneke, M., Onadeko , A. B., & Rödel , M.-O. (2009). Exploitation of frogs - A review with a focus on West Africa. Salamandra , 45(4), 193–202.	Yes
			The harvest of endemic amphibians for food in eastern Madagascar	Madagascar	Jenkins, R. K. B., Rabearivelo, A., Andre, C. T. C. W. M., Randrianavelona, R., & Randrianantoandro, J. C. (2009). The harvest of endemic amphibians for food in eastern Madagascar. Tropical Conservation Science , 2(1), 25–33.	Yes
			Getting to grips with the magnitude of exploitation: Bushmeat in the Cross–Sanaga rivers region, Nigeria and Cameroon	Nigeria and Cameroon	Fa, J. E., Seymour, S., Dupain, J., Amin, R., Albrechtsen, L., & Macdonald, D. (2006). Getting to grips with the magnitude of exploitation: Bushmeat in the Cross–Sanaga rivers region, Nigeria and Cameroon. Biological Conservation, 129(4), 497–510. https://doi.org/10.1016/j.biocon.2005.11.031	Yes
“frog meat” OR frogmeat OR frog bushmeat OR “frog bush meat”	Google Scholar	993	Comparison of edible frog (Rana esculenta) and other bush meat types: Proximate composition, social status and acceptability	Nigeria	Oduntan, O. O., Soaga, J. A., & Jenyo-Oni, A. (2012). Comparison of edible frog (Rana esculenta) and other bush meat types: Proximate composition, social status and acceptability. Journal of Environmental Research and Management, 3(7), 124–128.	Yes
			Dried or fried: Amphibians in local and regional food markets in West Africa	West Africa	Mohneke, M., Onadeko, A. B., Hirschfeld , M., & Rödel, M.-O. . (2010). Dried or fried: amphibians in local and regional food markets in West Africa. TRAFFIC Bulletin, 22(3), 117–128.	No
			Canapés to extinction: The international trade in frogs’ legs and its ecological impact	Global	Altherr, S., Goyenechea, A., & Schubert, D. J. (2011b). Canapés to extinction: The international trade in frogs’ legs and its ecological impact (pp. 1–32). Pro Wildlife. https://del.h-cdn.co/assets/cm/15/10/54f9254a35d03_-_canapes_to_extinction.pdf	No
	Google Web Engine	350000	Bushmen and herpetofauna: Notes on amphibians and reptiles traded in bush-meat markets of local people in the Niger Delta (Port Harcourt, rivers state, Nigeria)	Nigeria	Akani , G. C., Luiselli , L., Angelici, F. M., & Politano, E. (1998). Bushmen and herpetofauna: Notes on amphibians and reptiles traded in bush-meat markets of local people in the Niger Delta (Port Harcourt, rivers state, Nigeria). Anthropozoologica, 27, 21–26.	No
			Synthesising bushmeat research effort in West and Central Africa: A new regional database	West and Central Africa	Taylor, G., Scharlemann, J. P. W., Rowcliffe, M., Kümpel, N., Harfoot, M. B. J., Fa, J. E., Melisch, R., Milner-Gulland, E. J., Bhagwat, S., Abernethy, K. A., Ajonina, A. S., Albrechtsen, L., Allebone-Webb, S., Brown, E., Brugiere, D., Clark, C., Colell, M., Cowlishaw, G., Crookes, D., & De Merode, E. (2015). Synthesising bushmeat research effort in West and Central Africa: A new regional databas…	No
	SCOPUS	1	None	NA		No
frog OR anura* AND (meat OR wildmeat OR bushmeat OR "wildmeat" OR "bushmeat")	Google Scholar	74300	Determination of the Nutritive and Anti-Nutritive Values of Pelophylax esculentus (Edible Frog) Found in Hanyan Gwari, Minna Niger State, Nigeria	Nigeria	Mathew, J. T., Ndamito, M. M., Shaba, E. Y., Mohammed, S. S., Salihu, A. B., & Abu, Y. (2015). Determination of the nutritive and anti-nutritive values of Pelophylax esculentus (edible frog) found in Hanyan Gwari, Minna Niger State, Nigeria. Advances in Research, 4(6), 412–420.	No
			Survey of current techniques in the care and maintenance of the African clawed frog (Xenopus laevis)	Global	Major, N., & Wassersug, R. J. (1998). Survey of current techniques in the care and maintenance of the African clawed frog (Xenopus laevis). Contemporary Topics, 37(5), 57–60.	No
			Nutritive potentials of male and female edible frog (Pelophylax esculentus) II: Selected trace elements and functional properties	Nigeria	Oyeleke, G. O., Salam, M. A., & Adetoro, R. O. (2012). Nutritive potentials of male and female edible frog (Pelophylax esculentus) II: Selected trace elements and functional properties. Journal of Environmental Science, Toxicology and Food Technology, 1(4), 29–31.	No
			Effect of different preparatory methods on microbial load of the edible frog Hoplobatrachus occipitalis from Aguleri, Anambra State, Nigeria	Nigeria	Ogoanah, O. S., Okafor, A. E., & Eyong, M. M. (2017). Effect of different preparatory methods on microbial load of the edible frog Hoplobatrachus occipitalis from Aguleri, Anambra State, Nigeria. Society for Experimental Biology of Nigeria, 17(3), 91–95.	No
			Local perceptions, hunting and export of the Endangered Goliath frog (Conraua goliath) in Cameroon	Cameroon	Tasse Taboue, G. C., Ntene Soh, B. C., Koumbo Tagagoum, U. B., Tchassem Fokoua, A. M., Ngueguim, J. R., Gonwouo , N. L., Fokam, E. B., & Doherty-Bone, T. M. (2023). Local perceptions, hunting and export of the Endangered Goliath frog Conraua goliath in Cameroon. Oryx, 1–10. https://doi.org/10.1017/s0030605323000224	No
			Goliath Frog (Conraua goliath) abundance in relation to frog age, habitat, and human activity	Cameroon	Gonwouo, N. L., Schäfer , M., Tsekané, S. J., Hirschfeld, M., Tchassem, F. A. M., & Rödel, M.-O. (2022). Goliath frog (Conraua goliath) abundance in relation to frog age, habitat, and human activity. Amphibian & Reptile Conservation, 16(2), 104–119.	No
			Bacteria pathogens of the edible frog Hoplobatrachus occipitalis (Gunther, 1858) in the hydrographic basins of Benin	Benin	Codjo, L., Attakpa, E. Y., Boko, C. K., Fayalo, S. S., Tohozin, R., Pelebe, E. O. R., & Toko, I. I. (2022). Bacteria pathogens of the edible frog Hoplobatrachus occipitalis (Gunther, 1858) in the hydrographic basins of Benin. Microbiology Research International, 10(1), 1–9. https://doi.org/10.30918/mri.101.21.021	No
			Occurrence of Cryptosporidium oocysts in edible frogs (Rana species) sold for human consumption in Hanwa frog market, Zaria, Kaduna State, Nigeria	Nigeria	Nok Kia, G. S., Ukuma, B. I., Odoba, M. B., & Okpanachi, J. U. (2017). Occurrence of Cryptosporidium oocysts in edible frogs (Rana species) sold for human consumption in Hanwa frog market, Zaria, Kaduna State, Nigeria. Journal of Coastal Life Medicine, 5(5), 202–205. https://doi.org/10.12980/jclm.5.2017j6-216	No
			Bibliographical synthesis on the species of frog Aubria subsigillata (Dumeril, 1856)	Benin	Gansa, H. A. C., Agadjihouede, H., & Hounkanrin, M. B. (2021). Bibliographical synthesis on the species of frog Aubria subsigillata (Dumeril, 1856) . International Journal of Multidisciplinary and Current Research, 9, 100–107.	No
			Proximate compositions and microbial diversity of smoked-dried edible frogs in ado-ekiti and ikare-akoko, south western Nigeria	Nigeria	Adewole , A. M., & Olajubu , F. A. (2020). Proximate compositions and microbial diversity of smoked-dried edible frogs in ado-ekiti and ikare-akoko, south western Nigeria. J Food Technol Pres, 4(5), 8–16.	No
			Frog trade: A reality in Abidjan district, Ivory Coast	Côte d’Ivoire	Tohe, B., Son, P., & Konate Beh, R. (2022). Frog trade: A reality in Abidjan district, Ivory Coast. World Journal of Advanced Research and Reviews, 13(2), 371–376. https://doi.org/10.30574/wjarr.2022.13.2.0651	No
	Google Web Engine	45300000	Some publication repeats	NA		No
	SCOPUS	188	Some publication repeats			No
frog OR anura* AND (pet OR pet trade OR international trade OR "pet" OR "pet trade")	Google Scholar	39300	Is the international frog legs trade a potential vector for deadly amphibian pathogens?	Global	Gratwicke, B., Evans, M. J., Jenkins, P. T., Kusrini, M. D., Moore, R. D., Sevin, J., & Wildt, D. E. (2010). Is the international frog legs trade a potential vector for deadly amphibian pathogens? Frontiers in Ecology and the Environment, 8(8), 438–442. https://doi.org/10.1890/090111	No
			Genetic variation of an endangered Malagasy frog, Mantella cowani, and its phylogeographic relationship to the widespread M. baroni	Madagascar	Chiari, Y., Andreone, F., Vences, M., & Meyer, A. (2006). Genetic variation of an endangered Malagasy frog, Mantella cowani, and its phylogeographic relationship to the widespread M. baroni. Conservation Genetics, 6(6), 1041–1047. https://doi.org/10.1007/s10592-005-9085-6	No
			Between environmental degradation and international pet trade: conservation strategies for the threatened amphibians of Madagascar	Madagascar	Andreone, F., Mercurio, V., & Mattioli, F. (2006). Between environmental degradation and international pet trade: conservation strategies for the threatened amphibians of Madagascar. Natura - Soc. It. Sci. Nat. Museo Civ. Stor. Nat, 95(2), 81–96.	No
			Establishment risk and potential invasiveness of the selected exotic amphibians from pet trade in the European Union	Global	Kopecký, O., Patoka, J., & Kalous, L. (2016). Establishment risk and potential invasiveness of the selected exotic amphibians from pet trade in the European Union. Journal for Nature Conservation, 31, 22–28. https://doi.org/10.1016/j.jnc.2016.02.007	No
			The Rush for the Rare: Reptiles and Amphibians in the European Pet Trade	Global	Altherr, S., & Lameter, K. (2020). The Rush for the Rare: Reptiles and Amphibians in the European Pet Trade. Animals, 10(11), 2085. https://doi.org/10.3390/ani10112085	No
			Checklist of exotic species in the Philippine pet trade, I. amphibians	Global	Sy, E. (2014). Checklist of exotic species in the Philippine pet trade, I. amphibians. Journal of Nature Studies, 13(1), 48–57.	No
			Why Have a Pet Amphibian? Insights From YouTube	Global	Measey, J., Basson, A., Rebelo, A. D., Nunes, A. L., Vimercati, G., Louw, M., & Mohanty, N. P. (2019). Why Have a Pet Amphibian? Insights From YouTube. Frontiers in Ecology and Evolution, 7. https://doi.org/10.3389/fevo.2019.00052	No
			Where do African clawed frogs come from? An analysis of trade in live Xenopus laevis imported into the USA	USA/Africa	Measey, J. (2017). Where do African clawed frogs come from? An analysis of trade in live Xenopus laevis imported into the USA. SALAMANDRA , 53(3), 398–404.	No
			The global pet trade in amphibians: species traits, taxonomic bias, and future directions	Global	Mohanty, N. P., & Measey, J. (2019). The global pet trade in amphibians: species traits, taxonomic bias, and future directions. Biodiversity and Conservation, 28(14), 3915–3923. https://doi.org/10.1007/s10531-019-01857-x	No
			How frogs and humans interact: Influences beyond habitat destruction, epidemics and global warming	Global	Tyler, M. J., Wassersug, R., & Smith, B. (2007). How frogs and humans interact: Influences beyond habitat destruction, epidemics and global warming. Applied Herpetology, 4, 1–18.	No
			Clinically healthy amphibians in captive collections and at pet fairs: A reservoir of Batrachochytrium dendrobatidis	Global	der Sluijs, A. S., Martel, A., Wombwell , E., Van Rooij, P., Zollinger, R., Woeltjes, T., Rendle, M., Haesebrouck, F., & Pasmans, F. (2011). Clinically healthy amphibians in captive collections and at pet fairs: A reservoir of Batrachochytrium dendrobatidis. Amphibia-Reptilia , 32, 419–423.	No
			Species Review of Amphibian Extinction Risks in Madagascar: Conclusions from the Global Amphibian Assessment	Madagascar	Andreone, F., Cadle, J., Cox, N., Glaw, F., Nussbaum, R., Raxworthy, C., Stuart, S., Vallan, D., And, & Vences, M. (2005). Conservation Biology 1790-1802 C 2005 Society for Conservation Biology. Conservation Biology, 19(6), 1790–1802. https://doi.org/10.1111/j.1523-1739.2005.00249.x	No
			The amphibians of Isalo Massif, southern-central Madagascar: high frog diversity in an apparently hostile dry habitat	Madagascar	Mercurio, V., Aprea, G., Crottini, A., Mattioli, F., Randrianirina, J. E., Razafindrabe, T. J., & Andreone, F. (2008). The amphibians of Isalo Massif, southern-central Madagascar: high frog diversity in an apparently hostile dry habitat. Monografie Del Museo Regionale Di Scienze Naturali Di Torino, 41, 5–58.	No
			Exotic amphibians in the pet shops of Taiwan	Global	Hou, P.-C. L., Shiau, T.-W., Tu, M.-C., Chen, C.-C., Chen, T.-Y., Tsai, Y.-F., Lin, C.-F., & Wu, S.-H. (2006). Exotic amphibians in the pet shops of Taiwan. Taiwania, 51(2), 87–92.	No
			Ongoing invasions of the African clawed frog, Xenopus laevis: a global review	Global	Measey, G. J., Rödder, D., Green, S. L., Kobayashi, R., Lillo, F., Lobos, G., Rebelo, R., & Thirion, J.-M. . (2012). Ongoing invasions of the African clawed frog, Xenopus laevis: a global review. Biological Invasions, 14(11), 2255–2270. https://doi.org/10.1007/s10530-012-0227-8	No
			Magnitude of the US trade in amphibians and presence of Batrachochytrium dendrobatidis and ranavirus infection in imported North American bullfrogs (Rana catesbeiana)	Global	Schloegel, L. M., Picco, A. M., Kilpatrick, A. M., Davies, A. J., Hyatt, A. D., & Daszak, P. (2009). Magnitude of the US trade in amphibians and presence of Batrachochytrium dendrobatidis and ranavirus infection in imported North American bullfrogs (Rana catesbeiana). Biological Conservation, 142(7), 1420–1426. https://doi.org/10.1016/j.biocon.2009.02.007	No
			The global amphibian trade flows through Europe: the need for enforcing and improving legislation	Global	Auliya, M., García-Moreno, J., Schmidt, B. R., Schmeller, D. S., Hoogmoed, M. S., Fisher, M. C., Pasmans, F., Henle, K., Bickford, D., & Martel, A. (2016). The global amphibian trade flows through Europe: the need for enforcing and improving legislation. Biodiversity and Conservation, 25(13), 2581–2595. https://doi.org/10.1007/s10531-016-1193-8	No
			A review of the international trade in amphibians: the types, levels and dynamics of trade in CITES-listed species	Global	Carpenter, A. I., Andreone, F., Moore, R. D., & Griffiths, R. A. (2014). A review of the international trade in amphibians: the types, levels and dynamics of trade in CITES-listed species. Oryx, 48(4), 565–574. https://doi.org/10.1017/s0030605312001627	No
			Pregnancy test helped to bring frog-killing fungus to the US	USA/Africa	Jones, N. (2013). Pregnancy test helped to bring frog-killing fungus to the US. Nature. https://doi.org/10.1038/nature.2013.13013	No
			Batrachochytrium dendrobatidis infection and lethal Chytridiomycosis in caecilian amphibians (Gymnophiona)	Africa/South America	Gower, D. J., Doherty-Bone, T., Loader, S. P., Wilkinson, M., Kouete, M. T., Tapley, B., Orton, F., Daniel, O. Z., Wynne, F., Flach, E., Müller, H., Menegon, M., Stephen, I., Browne, R. K., Fisher, M. C., Cunningham, A. A., & Garner, T. W. J. (2013). Batrachochytrium dendrobatidis infection and lethal Chytridiomycosis in caecilian amphibians (Gymnophiona). EcoHealth, 10(2), 173–183. https://doi.o…	No
			The international vertebrate pet trade network and insights from US imports of exotic pets	Global	Sinclair, J. S., Stringham, O. C., Udell, B., Mandrak, N. E., Leung, B., Romagosa, C. M., & Lockwood, J. L. (2021). The international vertebrate pet trade network and insights from US imports of exotic pets. BioScience, 71(9), 977–990. https://doi.org/10.1093/biosci/biab056	No
			Challenges in evaluating the impact of the trade in amphibians and reptiles on wild populations	Global	Schlaepfer, M. A., Hoover, C., & Dodd , C. K. (2005). Challenges in evaluating the impact of the trade in amphibians and reptiles on wild populations. BioScience, 55(3), 256–264.	No
			Quantification of the trade in Xenopus laevis from South Africa, with implications for biodiversity conservation	South Africa	Weldon, C., Villiers, A. L. D., & Preez, L. H. D. (2007). Quantification of the trade in Xenopus laevis from South Africa, with implications for biodiversity conservation. African Journal of Herpetology, 56(1), 77–83. https://doi.org/10.1080/21564574.2007.9635553	No
			Non-native amphibian pet trade via internet in Poland	Global	Kaczmarski, M., & Kolenda, K. (2018). Non-native amphibian pet trade via internet in Poland. European Journal of Ecology, 4(1), 30–40. https://doi.org/10.2478/eje-2018-0004	No
	SCOPUS	62	None	NA		No
	Google Web Engine	28000000	Some publication repeats	NA		No
frog AND "hunting" OR "consumption" AND market AND (Africa)	Google Scholar	32,700	Harvesting and consumption of the giant African bullfrog, a delicacy in northern Namibia	Namibia	Okeyo, D. O., Kandjengo, L., & Kashea, M. M. (2015). Harvesting and consumption of the giant African bullfrog, a delicacy in northern Namibia. In K. C. Chinsembu , A. Cheikhyoussef , D. Mumbengegwi , M. Kandawa-Schulz e, C. D. Kasanda, & L. Kazembe (Eds.), Indigenous Knowledge of Namibia (pp. 205–217). University of Namibia.	No
			The diet of the African tiger frog, Hoplobatrachus occipitalis, in northern Benin	Benin	Hirschfeld , M., & Rödel, M.-O. (2011). The diet of the African tiger frog, Hoplobatrachus occipitalis, in northern Benin. SALAMANDRA , 47(3), 125–132.	No
			An evaluation of intestinal parasites in edible frogs (Hoplobatracus spp) sold for consumption in Zaria, Kaduna State, Nigeria	Nigeria	Kia, G. S. N., Tijjani, F. Y., & Otolorin, R. G. (2018). An evaluation of intestinal parasites in edible frogs (Hoplobatracus spp) sold for consumption in Zaria, Kaduna State, Nigeria. Nigerian Veterinary Journal, 39(3), 209–216. https://doi.org/10.4314/nvj.v39i3.4	No
			Animals traded for traditional medicine at the Faraday market in South Africa: species diversity and conservation implications	South Africa	Whiting, M. J., Williams, V. L., & Hibbitts, T. J. (2011). Animals traded for traditional medicine at the Faraday market in South Africa: species diversity and conservation implications. Journal of Zoology, 284(2), 84–96. https://doi.org/10.1111/j.1469-7998.2010.00784.x	No
			Suitable habitat for rearing the edible frog Hoplobatrachus occipitalis in ponds and concrete basins in a West African pre-forest ecosystem (Daloa – Côte d’Ivoire)	Côte d’Ivoire	Keita, G., Assemian, N. E., & Koné , M. (2022). Suitable habitat for rearing the edible frog Hoplobatrachus occipitalis in ponds and concrete basins in a West African pre-forest ecosystem (Daloa – Côte d’Ivoire). Zoological and Entomological Letters, 2(1), 86–95. https://doi.org/10.22271/letters.2022.v2.i1b.39	No
			Cryptosporidium in wild frogs (Rana spp) consumed by humans in Kaduna State Nigeria	Nigeria	Kia, G. S., Ukuma, B. I., Okpanachi , J., & Odoba, M. B. (2017). Cryptosporidium in wild frogs (Rana spp) consumed by humans in Kaduna State Nigeria. Online Journal of Public Health Informatics, 9(1).	No
			Numerous uncertainties in the multifaceted global trade in frogs’ legs with the EU as the major consumer	Global	Auliya, M., Altherr, S., Nithart, C., Hughes, A., & Bickford, D. (2023). Numerous uncertainties in the multifaceted global trade in frogs’ legs with the EU as the major consumer. Nature Conservation, 51, 71–135. https://doi.org/10.3897/natureconservation.51.93868	No
			Mycoflora, Mycotoxin Contamination andProximate Mineral Composition of Smoke-Dried Frog (Aubriasp.) (Konko) Sold in Ibadan, Oyo State, Nigeria	Nigeria	Adebayo-Tayo, B., Adeyemi, F., Odeniyi, O., & Olaseinde, K. (2015). Mycoflora, Mycotoxin Contamination and Proximate Mineral Composition of Smoke-Dried Frog (Aubria sp.) (Konko) Sold in Ibadan, Oyo State, Nigeria. Turkish Journal of Agriculture - Food Science and Technology, 3(11), 894. https://doi.org/10.24925/turjaf.v3i11.894-903.484	No
	SCOPUS	1	None	NA		No
	Google Web Engine	15200000	Status of harvesting, consumption and wild stocks of the edible frog Hoplobatrachus occipitalis (Günther, 1858) in the city of Daloa (Côte d'Ivoire)	Côte d’Ivoire	Keita, G., Assemian, N., & Zadou, Z. (2022). Status of harvesting, consumption and wild stocks of the edible frog Hoplobatrachus occipitalis (Günther, 1858) in the city of Daloa (Côte d’Ivoire). Journal of Entomology and Zoology Studies, 10(2), 190–196. https://doi.org/10.22271/j.ento.2022.v10.i2c.8986	No
frog AND hunting OR consumption AND (Africa)	Google Scholar	68400	A search for tiny dragons (Dracunculus medinensis third-stage larvae) in aquatic animals in Chad, Africa	Chad	Cleveland, C. A., Eberhard, M. L., Thompson, A. T., Garrett, K. B., Swanepoel, L., Zirimwabagabo, H., Moundai, T., Ouakou, P. T., Ruiz-Tiben, E., & Yabsley, M. J. (2019). A search for tiny dragons (Dracunculus medinensis third-stage larvae) in aquatic animals in Chad, Africa. Scientific Reports, 9(1). https://doi.org/10.1038/s41598-018-37567-7	No
			Macro and trace element accumulation in edible crabs and frogs in Alaro stream ecosystem, Ibadan	Nigeria	Tyokumbur , E. T., & Okorie, T. G. (2011). Macro and trace element accumulation in edible crabs and frogs in Alaro stream ecosystem, Ibadan. JORIND , 9(2), 439–446.	No
			The sustainable utilisation of the African clawed frog, Xenopus laevis (Daudin)	South Africa	Weldon, C. (1999). The sustainable utilisation of the African clawed frog, Xenopus laevis (Daudin) (pp. 1–139) [Thesis].	No
	SCOPUS	17	Medicinal and dietary uses of amphibians in Burkina Faso	Burkina Faso	Mohneke, M., Onadeko, A. B., & Rödel, M.-O. (2011). Medicinal and dietary uses of amphibians in Burkina Faso. African Journal of Herpetology, 60(1), 78–83. https://doi.org/10.1080/21564574.2011.564660	No
	Google Web Engine	27300000	Some publication repeats	NA
