# Supplementary material for: A Review of the Scale and Sustainability of the Consumption and Trade of Anuran Species in Africa
Source: Ecol Evol. 2026 Feb 27;16(3):e73148. doi: 10.1002/ece3.73148 (PMC12949087; doi:10.1002/ece3.73148)
Supplement: Supplementary file 4 — Data S4: Anuran species used and the reporting sources. [file ECE3-16-e73148-s002.xlsx]

## Sheet: Sheet2
Common name	Scientific name	Exploited countries mentioned in literature and databases	Reported By
Arthroleptidae
Hairy frog	Trichobatrachus robustus	Cameroon	Fa et al., (2006); Mohneke et al., (2009), IUCN
Night spirit frog	Leptopelis spiritusnoctis	West Africa	Hughes et al., (2021)
Ground tree frog	Leptopelis bufonides	West Africa	Alves et al., (2013); Mohneke (2011)
Night frogs	Astylosternus sp.	Cameroon	Mohneke et al., (2009)
Bagamoyo Forest Treefrog	Leptopelis argenteus	Tanzania	IUCN
Bocage's tree frog	Leptopelis bocagii	NA	IUCN
Savanna tree frog	Leptopelis viridis	West Africa	Mohneke (2011)
Yellow-spotted tree frog	Leptopelis flavomaculatus	Kenya; Malawi; Mozambique; Tanzania, Zimbabwe	Kopeck´y et al., (2016)
Common forest tree frog	Leptopelis notatus	NA	IUCN
Ruby-eyed tree frog	Leptopelis uluguruensis	Tanzania	Kaczmarski & Kolenda (2018)
Vermiculated Tree Frog	Leptopelis vermiculatus	Tanzania	IUCN
Mountain Egg Frog	Leptodactylodon bicolor	Cameroon; Nigeria	IUCN
Savanna forest tree frog	Leptopelis bufonides	West Africa	Alves et al., (2013); Mohneke (2011)
Bufonidae
Penton's toad	Sclerophrys pentoni	Burkina Faso, Nigeria	Alves et al., (2013); Akinyemi et al., (2015); Mohneke (2011)
Flat-backed toad	Sclerophrys maculata	Burkina Faso, Nigeria	Alves et al., (2013); Mohneke (2011)
Sub-Saharan toad	Sclerophrys xeros	Africa	Alves et al., (2013); Mohneke (2011)
African giant toad	Sclerophrys superciliaris	West Africa and Cameroon	Auliya et al., (2016), IUCN,
Togo Toad	Sclerophrys togoensis	Côte d'Ivoire; Guinea	IUCN
Common toad	Bufo bufo	North Africa	Alves et al., (2013)
African red toad	Schismaderma carens	South Africa	Alves et al., (2013); Phaka et al., (2022); Whiting et al., (2013)
Kihansi spray toad	Nectophrynoides asperginis	Tanzania	IUCN
African common toad	Sclerophrys regularis	Burkina Faso, Nigeria	Alves et al., (2013); Efenakpo et al., (2016), IUCN
Conrauidae
Abo slippery frog	Conraua crassipes	Cameroon	Mohneke et al., (2009)
Goliath frog	Conraua goliath	Cameroon	Fa et al., (2006); Mohneke et al., (2009); Akani et al., (1998); Gonwouo et al., (2022); Taboue et al., (2022), IUCN
Cameroon slippery frog	Conraua robusta	Cameroon	Mohneke et al., (2009), IUCN
Togo slippery frog	Conraua derooi	Ghana, Togo	IUCN
Dicroglossidae
African crowned bullfrog	Hoplobatrachus occipitalis	Benin, Burkina Faso, Côte d’Ivoire, Ghana, Nigeria, Chad	Sackey et al., (2022); Howard (2013); Efenakpo et al., (2015); Efenakpo et al., (2016); Blé et al., (2016); Onadeko et al., (2011); Mohneke et al., (2009); Gansa et al., (2021); Akinyemi et al., (2015); Salome Ibietela & Amuzie (2017): Dadié et al., 2017); Keita et al., (2022a); Mohneke (2011); Cleveland et al., (2018); Kai et al., (2018); Codjo et al., (2022); Akani et al., (1998); Ogoanah et al…
Indian bullfrog	Hoplobatrachus tigerinus	Madagascar	Jenkins et al., (2009); IUCN
Hemisotidae
Marbled snout-burrower	Hemisus marmoratus	West Africa	Mohneke (2011); IUCN
Hyperoliidae
The decorated running frog	Kassina decorata	Cameroon	Mohneke et al., (2009)
Brown running frog	Kassina fusca	West Africa	Alves et al., (2013); Mohneke (2011)
Senegal running frog	Kassina senegalensis	Africa	Kopeck´y et al., (2016), IUCN
Madagascar Reed frog	Heterixalus madagascariensis	Madagascar	Kolby et al., (2015), IUCN
Argus Reed Frog	Hyperolius argus	NA	IUCN
Variable reed frog	Hyperolius concolor	NA	IUCN
Red-legged Kassina	Hylambates maculatus	East & Southern Africa	Kopeck´y et al., (2016), IUCN
Spotted Reed Frog	Hyperolius substriatus	NA	IUCN
Plain reed frog	Hyperolius nitidulus	West Africa	Mohneke (2011)
Lime reed frog	Hyperolius fusciventris	West Africa and Cameroon	Kopeck´y et al., (2016)
Tinker reed frog	Hyperolius tuberilinguis	East and Southern Africa	Kopeck´y et al., (2016)
Parker's reed frog	Hyperolius parkeri	NA	IUCN
Reed frog	Hyperolius pictus	NA	IUCN
Zanzibar Reed Frog	Hyperolius puncticulatus	Tanzania	Kaczmarski & Kolenda (2018), IUCN
Riggenbach's reed frog	Hyperolius riggenbachi	Cameroon	Altherr & Lameter (2020)
Common reed frog	Hyperolius viridiflavus	NA	IUCN
Whitebelly Reed Frog	Heterixalus alboguttatus	Madagascar	IUCN
Painted Reed Frog	Hyperolius marmoratus	NA	IUCN
Betsileo Reed Frog	Heterixalus betsileo	Madagascar	IUCN
Boettger's Reed Frog	Heterixalus boettgeri	Madagascar	IUCN
Rutenberg's Reed Frog	Heterixalus rutenbergi	Madagascar	IUCN
Fornasini's Spiny Reed Frog	Afrixalus fornasini	NA	IUCN
Kivu Banana Frog	Afrixalus orophilus	NA	IUCN
Mantellidae
Malagasy poison frogs	Mantella sp.	Madagascar	Mohneke et al., (2009); Rabemananjara et al., (2008a); Rabemananjara et al., (2008b); Carpenter et al., (2014), IUCN
Madagascar poison frog	Mantella baroni	Madagascar	Rabemananjara et al., (2008a); Rabemananjara et al., (2008b); Andreone et al., (2006); Carpenter & Andreone (2023), IUCN
Bernhard's mantella	Mantella bernhardi	Madagascar	Rabemananjara et al., (2008a); Rabemananjara et al., (2008b); Andreone et al., (2006); Carpenter & Andreone (2023), IUCN
The brown mantella	Mantella betsileo	Madagascar	Rabemananjara et al., (2008a); Rabemananjara et al., (2008b); Andreone et al., (2006); Carpenter & Andreone (2023), IUCN
Cowan's mantella	Mantella cowanii	Madagascar	Rabemananjara et al., (2008a); Rabemananjara et al., (2008b); Andreone et al., (2006): Chiari et al., (2005); Edmonds et al., (2022); Carpenter & Andreone (2023), IUCN
Eastern golden frog	Mantella crocea	Madagascar	Rabemananjara et al., (2008a); Rabemananjara et al., (2008b), IUCN
Madagascan brown frog	Mantella ebenaui	Madagascar	IUCN
Blue-legged mantella	Mantella expectata	Madagascar	Rabemananjara et al., (2008a); Rabemananjara et al., (2008b); Andreone et al., (2006); Carpenter & Andreone (2023), IUCN
Haraldmeier's mantella	Mantella haraldmeieri	Madagascar	Rabemananjara et al., (2008a); Rabemananjara et al., (2008b); Andreone et al., (2006); Carpenter & Andreone (2023), IUCN
Folohy golden frog	Mantella laevigata	Madagascar	Rabemananjara et al., (2008a); Rabemananjara et al., (2008b); Hou et al., (2006); Carpenter & Andreone (2023), IUCN
Madagascan mantella	Mantella madagascariensis	Madagascar	Rabemananjara et al., (2008a); Rabemananjara et al., (2008b); Hou et al., (2006); Carpenter & Andreone (2023), IUCN
Marojejy mantella	Mantella manery	Madagascar	IUCN
Black-eared mantella	Mantella milotympanum	Madagascar	Rabemananjara et al., (2008a); Rabemananjara et al., (2008b); Jenkins et al., (2009); Andreone et al., (2006); Carpenter & Andreone (2023), IUCN
Guibé's mantella	Mantella nigricans	Madagascar	Rabemananjara et al., (2008a); Rabemananjara et al., (2008b); Carpenter & Andreone (2023), IUCN
Parker's golden frog	Mantella pulchra	Madagascar	Rabemananjara et al., (2008a); Rabemananjara et al., (2008b); Carpenter & Andreone (2023), IUCN
Green golden frog	Mantella viridis	Madagascar	Rabemananjara et al., (2008a); Rabemananjara et al., (2008b): Andreone et al., (2006); Hou et al., (2006); Carpenter & Andreone (2023), IUCN
Madagascar bright-eyed frog	Boophis madagascariensis	Madagascar	Kolby et al., (2015), IUCN
White-lipped Bright-eyed Frog	Boophis albilabris	Madagascar	IUCN
Imerina Bright-eyed Frog	Boophis microtympanum	Madagascar	IUCN
Angel's Madagascar Frog	Boehmantis microtympanum	Madagascar	IUCN
Gray Madagascar frog	Mantidactylus guttulatus	Madagascar	Jenkins et al., (2009), IUCN
Grandidier's Madagascar frog	Mantidactylus grandidieri	Madagascar	Jenkins et al., (2009), IUCN
Golden mantella	Mantella aurantiaca	Madagascar	Mattioli et al., (2006); Rabemananjara et al., (2008a); Rabemananjara et al., (2008b); Andreone et al., (2006); Sy (2014); Hou et al., (2006); Carpenter & Andreone (2023); Kaczmarski & Kolenda (2018), IUCN
Goudot's Bright-eyed Frog	Boophis goudotii	Madagascar	IUCN
Microhylidae
Sambava tomato frog	Dyscophus guineti	Madagascar	Mattioli et al., (2006); Kolby et al., (2015); Sy (2014); Kopeck´y et al., (2016); Carpenter & Andreone (2023), IUCN
Antsouhy tomato frog	Dyscophus insularis	Madagascar	Carpenter & Andreone (2023), IUCN
Tomato frogs	Dyscophus sp.	Madagascar	Carpenter & Andreone (2023)
Marbled rain frog	Scaphiophryne marmorata	Madagascar	Mattioli et al., (2006); Carpenter & Andreone (2023), IUCN
Boribory rain frog	Scaphiophryne boribory	Madagascar	Hughes et al., (2021), IUCN
Madagascar rain frog	Scaphiophryne madagascariensis	Madagascar	Kolby et al., (2015), IUCN
Malagasy rainbow frog	Scaphiophryne gottlebei	Madagascar	Andreone et al., (2006); Hou et al., (2006); Carpenter & Andreone (2023), IUCN
Green burrowing frog	Scaphiophryne spinosa	Madagascar	Carpenter & Andreone (2023), IUCN
Banded Rubber Frog	Phrynomantis bifasciatus	NA	IUCN
Madagascar tomato frog	Dyscophus antongilii	Madagascar	Andreone et al., (2006); Carpenter & Andreone (2023), IUCN
Phrynobatrachidae
Warty river frog	Phrynobatrachus francisci	West Africa	Mohneke (2011)
Natal dwarf puddle frog	Phrynobatrachus natalensis	West Africa	Mohneke (2011)
Itombwe River Frog	Phrynobatrachus asper	DR Congo	IUCN
Pipidae
Andre's clawed frog	Xenopus andrei	NA	IUCN
Fraser's Clawed Frog	Xenopus fraseri	NA	IUCN
Müller's clawed toad	Xenopus muelleri	Nigeria	Onadeko et al., (2011); Mohneke (2011), IUCN
Volcano clawed frog	Xenopus amieti	Cameroon	Mohneke et al., (2009), IUCN
African clawed frog	Xenopus laevis	Cameroon & South Africa	Mohneke et al., (2009); Kopeck´y et al., (2016); Sy (2014); Hou et al., (2006); Tyler et al., (2007); Measey et al., (2012); Jones (2013); Weldon et al., (2007); Measey (2017); Measey et al., (2019); Lynn (2022), IUCN
Fischberg's clawed frog	Xenopus fischbergi	Benin	Gansa et al., (2021)
Peters' platanna	Xenopus petersii	NA	IUCN
Bouchia Clawed Frog	Xenopus pygmaeus	NA	IUCN
Tropical clawed frog	Xenopus tropicalis	Benin	Gansa et al., (2021); Akani et al., (1998), IUCN
Uganda clawed frog	Xenopus ruwenzoriensis	DR Congo & Uganda	IUCN
Kivu clawed frog	Xenopus vestitus	NA	IUCN
Mwanza Frog	Xenopus victorianus	NA	IUCN
De Witte's clawed frog	Xenopus wittei	NA	IUCN
Western dwarf clawed frog	Hymenochirus curtipes	DR Congo and Republic of Congo	Mohneke et al., (2009); Schlaepfer et al., (2005); Kopeck´y et al., (2016), IUCN
Merlin's dwarf gray frog	Pseudhymenochirus merlini	NA	IUCN
Congo dwarf clawed frog	Hymenochirus boettgeri	NA	IUCN
Ptychadenidae
Broad-banded grassland frog	Ptychadena bibroni	Burkina Faso, Ghana	Howard (2013); Mohneke (2011)
Victoria Grassland Frog	Ptychadena aequiplicata	Nigeria	IUCN
South African sharp-nosed frog	Ptychadena oxyrhynchus	Burkina Faso, Ghana, Nigeria	Howard (2013); Mohneke (2011)
Spotted-throated ridged frog	Ptychadena pumilio	Nigeria	Efenakpo et al., (2016); Efenakpo et al., (2015); Onadeko et al., (2011): Akinyemi et al., (2015); Mohneke (2011)
Dakar grassland frog	Ptychadena trinodis	Benin, Ghana	Sackey et al., (2022); Mohneke (2011)
Grass frogs	Ptychadena sp.	Côte d’Ivoire	Blé et al., (2016)
Schilluk ridged frog	Ptychadena schillukorum	West Africa	Mohneke (2011)
Sierra Leone Grassland Frog	Ptychadena superciliaris	NA	IUCN
Central grassland frog	Ptychadena tellinii	West Africa	Mohneke (2011)
Tournier's rocket frog	Ptychadena tournieri	West Africa	Mohneke (2011)
Mascarene ridged frog	Ptychadena mascareniensis	Nigeria	Efenakpo et al., (2016); Akinyemi et al., (2015); Kopeck´y et al., (2016), IUCN
African ornate frog	Hildebrandtia ornata	Burkina Faso, Nigeria	Alves et al., (2013); Efenakpo et al., (2015); Efenakpo et al., (2016); Akinyemi et al., (2015); Mohneke (2011), IUCN
Pyxicephalidae
Maluti River Frog	Amietia vertebralis	Lesotho & South Africa	IUCN
Edible bullfrog	Pyxicephalus edulis	Burkina Faso, Ghana, Nigeria, Chad	Sackey et al., (2022); Howard (2013); Efenakpo et al., (2015): Efenakpo et al., (2016); Akinyemi et al., (2015); Mohneke (2011); Cleveland et al., (2018), IUCN
African bullfrog	Pyxicephalus adspersus	Africa	Mohneke et al., (2009); Hatutale (2022); Kopeck´y et al., (2016); Sy (2014); Hatutale (2022); Measey et al., (2019), IUCN
Parry's Bullfrog	Pyxicephalus angusticeps	NA	IUCN
_	Aubria sp.	Côte d’Ivoire	Blé et al., (2016); Adebayo-Tayo et al., (2015)
The brown ball frog	Aubria subsigillata	Benin	Gansa et al., (2021)
Red Sand Frog	Tomopterna luganga	Tanzania	IUCN
Common sand toad	Tomopterna cryptotis	Burkina Faso & Nigeria	Alves et al., (2013); Efenakpo et al., (2016); Akinyemi et al., (2015); Mohneke (2011)
Ranidae
Yellow-striped frog	Amnirana galamensis	West Africa	Mohneke (2011), IUCN
Bedriaga's Frog	Pelophylax bedriagae	Egypt	IUCN
North African green frog	Pelophylax saharicus	North Africa	Kopeck´y et al., (2016), IUCN
Racophoridae
Grey foam-nest tree frog	Chiromantis xerampelina	NA	IUCN
Peters' foam-nest treefrog	Chiromantis petersii	NA	IUCN
Salamandridae
The Algerian ribbed newt	Pleurodeles nebulosus	NA	IUCN
North African Fire Salamander	Salamandra algira	NA	IUCN
